# Supplementary material for: Targeting the AMPK Pathway with Natural Products for Heart Failure: A Systematic Review of Preclinical Evidence
Source: Biomedicines. 2026 Mar 27;14(4):765. doi: 10.3390/biomedicines14040765 (PMC13113167; doi:10.3390/biomedicines14040765)
Supplement: Supplementary file 1 [file biomedicines-14-00765-s001.zip]

Archive with 1 entries (1 files):
- biomedicines-4163679-supplementary.pdf
